# Supplementary material for: Distinct Pathogenesis and Host Responses during Infection of C. elegans by P. aeruginosa and S. aureus
Source: PLoS Pathog. 2010 Jul 1;6(7):e1000982. doi: 10.1371/journal.ppat.1000982 (PMC2895663; doi:10.1371/journal.ppat.1000982)
Supplement: Table S1 — List of genes whose expression changed more than two-fold, after 8 h of infection with S. aureus RN6390. Threshold p≤0.01 for significance. Public names in bold indicate genes selected for qRT-PCR analysis. (0.09 MB XLS) [file ppat.1000982.s013.xls]

## Sheet: Sheet1
Table S1. Genes with altered expression after 8 h S. aureus infection.
Affy Probe	Cosmid Name	Public Name	Sequence Description	Fold Change	P-value
191759_at	K08C7.5	fmo-2	Flavin-containing monooxygenase FMO	100	0
189299_at	Y65B4BR.1	Y65B4BR.1	Phospholipase	14.7058	1.11891e-29
180946_at	C45G7.3	ilys-3	Invertebrate lysozyme	14.2957	3.29936e-11
177100_at	Y46C8AL.4	clec-71	C-type lectin	9.77057	2.46027e-07
191502_at	ZC443.5	ugt-18	UDP-glucoronosyl/UDP-glucosyl transferase	9.39928	3.92364e-44
177375_at	M60.2	M60.2	Placental protein 11	9.23413	1.14406e-19
190156_s_at	C48B4.1	C48B4.1	Acyl-CoA oxidase I	8.93371	0
189736_s_at	K11D12.4	cpt-4	Acetyltransferase	8.68315	0.00686
190978_at	K12G11.3	sodh-1	Zinc-containing alcohol dehydrogenase superfamily	8.53602	1.65586e-16
187964_at	F54F3.3	F54F3.3	Lipase	8.42888	3.79852e-39
188106_at	T01C3.4	T01C3.4	Lipase	8.38257	1.39139e-19
192509_at	ZK666.6	clec-60	C-type lectin, von Willebrand factor, type A	8.27506	2.66908e-06
190816_at	B0222.4	tag-38	Glutamate decarboxylase	8.25435	1.0595e-19
186971_at	C23G10.11	C23G10.11	Short (63 aa)	7.42029	3.08723e-17
180721_at	C45G7.2	ilys-2	Invertebrate lysozyme	7.29633	7.98107e-12
186660_s_at	F46C5.1	F46C5.1	Short, basic	7.01732	8.21298e-29
189221_at	F28G4.1	cyp-37B1	Cytochrome P450	6.92918	1.45511e-12
188496_s_at	T07G12.5	T07G12.5	Xanthine/uracil/vitamin C permease family	6.92441	1.27451e-06
183652_at	K01A2.2	far-7	Nematode fatty acid retinoid binding	6.57169	3.02584e-23
192338_at	F38E11.1	hsp-12.3	Heat shock protein Hsp20	6.56181	2.12812e-20
186935_at	ZK507.4	ZK507.4		6.41328	1.21152e-10
184913_s_at	T22F3.11	T22F3.11	Permease, major facilitator superfamily transporter	6.25461	0.00116
189457_at	B0213.15	cyp-34A9	Cytochrome P450	6.06308	3.00229e-25
190450_s_at	F09C8.1	F09C8.1	Phospholipase precursor	6.06268	0.00041
189343_at	T09H2.1	cyp-34A4	Cytochrome P450	5.9701	0.00032
180562_at	B0218.8	clec-52	C-type lectin	5.85525	1.61082e-24
189971_at	F01G10.3	ech-9	Enoyl-CoA hydratase	5.77737	1.57875e-14
177666_at	D1086.5	D1086.5		5.45272	4.8926e-07
178441_at	C34C6.7	C34C6.7		5.44965	3.80557e-11
189469_at	F36D3.9	cpr-2	Cysteine protease	5.44487	1.21225e-28
192076_at	K02G10.7	aqp-8	Major intrinsic protein	5.42105	1.74757e-10
179879_at	Y51H4A.5	Y51H4A.5	Lipase, class 3	5.34574	0.0029
178086_at	F58B3.2	lys-5	Lysozyme	5.19868	3.17802e-21
187589_at	C35C5.8	C35C5.8		5.17151	8.92239e-11
180612_s_at	F53A9.8	F53A9.8	Short His-rich	5.07697	5.08513e-20
177059_at	Y46C8AL.5	clec-72	C-type lectin	4.88535	0.00425
173480_s_at	Y5H2B.5	cyp-32B1	Cytochrome P450	4.85346	1.17974e-11
178316_at	C29F7.2	C29F7.2	DUF1679; Predicted small molecule kinase	4.61207	9e-05
186263_at	F43C11.7	F43C11.7	Zn-finger, RING	4.54895	1.50926e-15
181447_at	T07H3.3	math-38	MATH domain	4.52522	1.78683e-12
193914_at	M05D6.7	gbh-2	Gamma-butyrobetaine, 2-oxoglutarate dioxygenase	4.36204	1.24761e-15
181414_at	F41C3.1	F41C3.1	Protein of unknown function DUF1265	4.31851	0.00171
177104_at	Y46C8AL.3	clec-70	C-type lectin	4.25077	2.30029e-32
188078_at	F46B6.8	F46B6.8	Lipase	4.17388	2.80422e-09
178236_s_at	F58B3.1	lys-4	Lysozyme	4.14812	5.82532e-31
183381_at	C50F7.5	C50F7.5	Pro-rich	4.06065	8.69234e-07
184624_s_at	C25H3.10	C25H3.10	Cyclin-like F-box	3.97168	3.93215e-17
182279_at	Y47H9C.1	Y47H9C.1	Protein of unknown function DUF274	3.94313	6.03235e-06
178900_s_at	F45D3.4	F45D3.4		3.92764	7.28656e-21
179818_at	C06G3.3	C06G3.3		3.92227	2.79632e-09
181459_at	F49H6.13	F49H6.13	Protein of unknown function DUF1164	3.85139	1e-05
180945_s_at	F49C12.7	F49C12.7	Protein of unknown function DUF227	3.82106	3.24305e-11
177469_at	D1053.3	D1053.3		3.78083	3.05536e-11
180768_at	F38E9.1	F38E9.1		3.69966	1.66108e-22
190009_at	F49E12.10	F49E12.10	Sterol desaturase	3.6492	2.65799e-13
191849_at	K08C7.2	fmo-1	Flavin-containing monooxygenase FMO	3.60268	0.00182
182470_at	F09F7.6	F09F7.6		3.36582	1.22996e-20
178041_at	F16C3.2	F16C3.2		3.36043	1.48203e-08
178599_at	T22G5.7	spp-12	Saposin	3.34766	0.004
176851_at	Y40B10A.6	Y40B10A.6	O-methyltransferase, family 3	3.3309	4e-05
179613_at	C50F4.8	C50F4.8		3.29603	3.90601e-11
194066_s_at	ZK666.7	clec-61	C-type lectin , von Willebrand factor, type A	3.27338	6e-05
173558_at	ZC443.3	ZC443.3		3.25779	1.43125e-06
180453_at	F53A9.1	F53A9.1	Short His-rich	3.24244	3.05789e-19
183624_at	F55G11.5	dod-22	Protein of unknown function DUF141 CUB-like domain	3.15351	2e-05
189972_at	C33C12.3	C33C12.3	Glucosylceramidase	3.08052	1.72478e-11
189975_at	F08H9.5	F08H9.5	C-type lectin domain, CUB domain	3.05957	0.00011
184132_at	F36H5.8	F36H5.8	Cyclin-like F-box	3.0411	0.00077
184853_at	C18A11.1	C18A11.1		3.00359	0.00018
193623_at	F21F3.3	F21F3.3	Protein-S isoprenylsysteine O-methyltransferase	2.98789	0.00063
190741_at	C23H4.6	C23H4.6	Yeast RAD18 protein like	2.94773	0.00383
184993_at	H02F09.3	H02F09.3		2.92708	4.87165e-08
183544_at	K03H6.4	K03H6.4		2.91481	2.2731e-10
193958_at	F44C4.3	cpr-4	Cathepsin B-like cysteine proteinase 4 precursor	2.89678	0
172315_x_at	E02H9.4	E02H9.4	Protein of unknown function DUF272	2.87646	2.55683e-08
189081_at	C10C5.5	C10C5.5	Aminoacylase-1	2.86773	0.00011
179373_at	C50F4.9	C50F4.9		2.85613	2.71257e-09
173691_s_at	ZK688.2	ZK688.2		2.8543	5.76961e-11
192195_at	F28F8.2	acs-2	Long-chain-fatty-acid-CoA ligase	2.84813	0.00026
183815_at	F21E9.3	F21E9.3	Transthyretin-like	2.80105	3e-05
187729_s_at	C23H3.7	tre-5	Trehalase	2.78756	0.00067
186216_at	Y95B8A.6	Y95B8A.6		2.78327	0.00055
172363_x_at	F53A9.6	F53A9.6	Short His-rich	2.7755	6.11911e-16
185017_at	C49H3.12	C49H3.12		2.77353	0.00856
186211_at	Y60C6A.1	Y60C6A.1		2.75469	0.00011
174281_at	Y77E11A.14	Y77E11A.14		2.75317	0.00785
173224_s_at	C17C3.4	ins-11	Insulin	2.74451	0.00072
188598_at	R09D1.11	R09D1.11	Chitinase	2.73659	4.80057e-11
186278_at	R06B10.3	R06B10.3	C-type lectin	2.72495	1.11342e-20
185573_at	T08A9.10	spp-6	Saposin-like type B, 2	2.71873	0.00112
191562_at	C25F6.2	dlg-1	PDZ/DHR/GLGF domain, SH3 domain, Guanylate kinase domain	2.70178	0.00015
178448_at	C03D6.8	rpl-24.2		2.69755	0.00144
178312_at	T27C5.8	T27C5.8	Protein of unknown function DUF1164	2.67375	0.00304
178202_at	F46B3.1	F46B3.1	Metridin-like ShK toxin	2.67324	0.00726
188975_at	C15A11.7	C15A11.7	Amine oxidase	2.6616	7e-05
186273_at	R07C12.1	R07C12.1		2.66103	0.00521
188895_at	H11E01.2	H11E01.2	Transporter	2.6599	8e-05
174260_at	C25E10.3	srsx-34	Predicted transporter/transmembrane protein	2.64088	0.00971
175953_at	F41G4.8	F41G4.8		2.63948	3e-05
189898_s_at	C44B7.8	pmp-1	ABC transporter	2.62921	1.85854e-12
181259_at	B0218.6	clec-51	C-type lectin	2.61666	6.52016e-11
182439_at	Y17D7B.4	Y17D7B.4		2.60866	1.14383e-12
189584_s_at	F41E6.5	F41E6.5	Glycolate oxidase	2.60825	0.00089
172427_x_at	B0213.3	nlp-28	Neuropeptide-like	2.60804	2.34729e-10
193637_at	E02H1.7	nhr-19	Zn-finger, C4-type steroid receptor	2.59538	0.00121
188441_at	F21F8.4	F21F8.4	Protease	2.59268	1e-05
193045_at	ZK563.2	ZK563.2	Sodium-dependent phosphate transporter	2.57972	0.0024
193957_s_at	T14G12.4	fkh-2	Fork head transcription factor	2.57596	0.00737
177662_at	ZC443.4	ZC443.4		2.5305	4e-05
186746_at	ZK673.1	ZK673.1	Metridin-like ShK toxin	2.51378	0.00035
185854_s_at	T10B11.9	T10B11.9		2.51212	5.97987e-07
188478_at	M04D8.3	ins-23	Insulin	2.51062	7e-05
184623_at	K01A2.10	K01A2.10		2.50315	4.40578e-06
192353_at	ZK892.2	nlt-1	Lipid transfer protein	2.49767	1.14332e-12
186179_at	K05F1.10	K05F1.10	Trypsin inhibitor-like, cysteine-rich TIL region	2.4943	2e-05
182790_at	F10G2.3	clec-7	C-type lectin, CUB domain	2.48277	1.32085e-11
184602_at	C10H11.3	ugt-25	UDP-glucoronosyl/UDP-glucosyl transferase	2.4777	0.00321
172352_at	C33A12.4	C33A12.4		2.42746	4e-05
191581_at	B0564.3	B0564.3	Putative membrane protein	2.40914	9e-05
179682_at	C31H5.6	C31H5.6	Acyl-CoA thioester hydrolase/bile acid-CoA amino acid N-acetyltransferase	2.4085	6.84065e-08
175158_s_at	T12A7.6	T12A7.6		2.40134	0.0002
172971_s_at	Y54G2A.11	Y54G2A.11		2.40114	0.00015
193608_at	R09D1.12	R09D1.12	Tyrosine-protein kinase (KIN15/KIN16 subfamily)	2.39431	0.00734
184155_at	C45B11.4	srh-74	7TM chemoreceptor, subfamily 2, Short-chain dehydrogenase/reductase SDR	2.3893	0.00387
175398_s_at	T05F1.10	dhs-4		2.38643	0.00108
174957_s_at	F52F10.3	F52F10.3	Acyltransferase 3 family	2.38406	0.00109
183535_at	F46C8.3	F46C8.3		2.37365	0.00343
183441_at	C54F6.5	C54F6.5		2.35613	1e-05
189587_s_at	W03F9.4	W03F9.4	Acetyltransferase	2.34569	0.00043
179727_at	Y43C5A.3	Y43C5A.3		2.34297	0.0004
191887_s_at	W07B8.5	cpr-5	Thiol protease	2.32643	4.23672e-09
186953_at	Y71F9AL.7	Y71F9AL.7		2.32554	0.00416
189179_at	C30G7.1	hil-1	Histone H1 like	2.31849	3.15758e-17
172236_x_at	T24F1.5	T24F1.5		2.31815	0.00206
188141_at	F35B12.8	F35B12.8	Globin	2.31531	0.00579
186683_at	Y37E11B.2	Y37E11B.2		2.31141	0.00285
185774_s_at	C28C12.5	spp-8	Saposin-like type B, 2	2.31043	2.61017e-23
192628_at	F11A5.10	glc-1	Ligand-gated ion channel	2.30162	7e-05
187486_at	F40H6.4	tbx-11	Transcription factor, T-box	2.30068	0.00654
187969_s_at	F02E8.6	ncr-1	Patched family	2.28222	6e-05
178654_s_at	W04A8.4	W04A8.4	3-5 exonuclease	2.25886	0.00054
176529_at	Y69A2AR.4	smf-3	Natural resistance-associated macrophage protein, FAD dependent oxidoreductase	2.25281	0.00618
187662_at	F32H5.3	F32H5.3		2.2494	0.00083
184914_at	T08E11.6	fbxb-10	Protein of unknown function DUF38, Cyclin-like F-box	2.24716	0.00012
189904_at	F08H9.7	clec-56	C-type lectin domain, CUB domain	2.24029	0.00705
188435_at	F21F8.2	F21F8.2	Protease	2.22929	0.00653
181062_at	F42A9.1	tag-137		2.2218	0.0017
186124_at	T02B11.4	T02B11.4		2.22021	0.00042
189185_at	C05E4.14	srh-2	Chemoreceptor	2.21468	0.00863
189292_at	K06B9.1	cyp-25A6	Cytochrome P450	2.21259	0.00104
182444_at	F18G5.6	F18G5.6		2.20035	4.8223e-18
179424_at	F27C8.4	spp-18		2.19976	1.12968e-07
190545_at	C04G6.1	mpk-2	MAP kinase	2.19594	3e-05
184175_at	F58E10.7	F58E10.7		2.18536	2e-05
174159_at	B0285.7	B0285.7	Puromycin-sensitive aminopeptidase and related aminopeptidases	2.1837	3e-05
182158_at	F48E3.6	F48E3.6	UDP-glucose:Glycoprotein Glucosyltransferase	2.18341	0.00011
192106_at	C34C6.3	C34C6.3	EGF receptor/notch-like protein	2.17861	0.00015
175212_at	Y54G2A.8	clec-82	C-type lectin	2.16065	0.00033
178359_s_at	T28B8.1	T28B8.1		2.15485	0.00373
173257_s_at	Y53F4B.45	Y53F4B.45	C. elegans probable non-coding RNA	2.14963	1.32918e-14
185465_at	C14C11.4	C14C11.4	CUB-like domain	2.12973	0.00285
175591_s_at	C24B9.3	C24B9.3	von Willebrand factor, type A, Protein of unknown function DUF32	2.12822	0.00139
180642_at	F53A9.2	F53A9.2	Short His-rich	2.12506	1.20892e-08
173747_at	C17G10.4	cdc-14	Protein tyrosine phosphatase	2.12043	2.73239e-06
190219_at	K11E4.4	pix-1	Src homology domain 3	2.1139	0.00558
191527_s_at	C07A9.8	C07A9.8	Putative membrane protein	2.10595	0.00358
194056_s_at	F35C5.5	clec-62	C-type lectin domain, von Willebrand factor type A domain	2.08907	0.00705
193337_s_at	R10E4.2	tag-310	RNA-binding region RNP-1 (RNA recognition motif)	2.08783	5e-05
180669_s_at	Y4C6B.6	Y4C6B.6	Glycoside hydrolase, family 30	2.08753	4.07925e-06
184576_at	Y46B2A.1	Y46B2A.1		2.08627	0.00638
190884_at	C29F4.2	C29F4.2	Putative membrane protein	2.07282	3.92354e-08
189407_at	F10D7.3	F10D7.3	Glutaredoxin	2.07247	0.00028
191515_at	F19C7.2	F19C7.2	Lysosomal carboxypeptidase	2.07226	0.0007
191772_at	C02F5.7	C02F5.7	Leucine-rich repeat, Cyclin-like F-box	2.06158	4.77728e-13
182838_s_at	T05E12.3	T05E12.3	K+ channel tetramerisation, CUB-like	2.06102	9.32752e-17
181007_at	F53A9.7	F53A9.7	Short His-rich	2.06019	0.00031
191626_s_at	C25B8.4	C25B8.4	Asialoglycoprotein receptor, C-type lectin	2.03084	0.00018
182772_at	F48G7.2	F48G7.2		2.02857	0.00612
192924_s_at	K11C4.4	odc-1	Ornithine decarboxylase	2.02355	0.00013
184396_at	C46H11.2	C46H11.2	Flavin-containing monooxygenase FMO	2.01966	0.00038
191331_at	Y53F4B.31	gst-28	Glutathione S-transferase	2.01899	0.00223
173634_at	M28.6	lact-3	Predicted esterase; beta-LACTamase domain containing	2.01813	1.3676e-10
174177_at	C30A5.2 C02F5.7	C30A5.2 C02F5.7	glucose-induced repressor RAD-51-like	2.01748	1.9446e-07
185067_at	C54F6.12	C54F6.12	Sodium/hydrogen exchanger	2.0103	0.00983
175224_at	Y67D8B.4	Y67D8B.4		2.00982	0.00446
172912_x_at	T27D12.2	clh-1	Chloride channel protein	2.00752	0.00032
179574_at	T04F8.7	T04F8.7		2.00446	6e-05
175162_s_at	C08F1.10	C08F1.10		2.00095	0.00395
187258_at	C54D1.5	lam-2	Laminin-type EGF-like domain	2.00008	0.00167
172248_x_at	T20G5.8	T20G5.8	Metridin-like ShK toxin	-2.01016	0.0031
173148_s_at	R12H7.2	asp-4		-2.01212	3.18964e-07
172681_x_at	D2092.1	D2092.1	C2 domain	-2.01431	0.00613
191747_s_at	W05E10.1	W05E10.1	Multidrug resistance protein	-2.02244	0.00019
179313_at	D1025.2	D1025.2	Glycine cleavage H-protein	-2.03344	0.00185
182143_s_at	F42C5.7	grl-4	Protein of unknown function DUF398	-2.03748	0.00012
172821_x_at	F52B11.4	col-133	CUTICLE COLLAGEN 34	-2.04018	7.51429e-20
189272_at	R09A8.4	col-182	Cuticle collagen	-2.04189	0.00041
178245_at	T15D6.4	T15D6.4		-2.04579	0.0041
190995_at	F01F1.6	alh-9	Aldehyde dehydrogenase	-2.0603	2.03138e-09
184079_at	R09B5.4	R09B5.4		-2.06724	0.00018
188558_s_at	C18A11.7	dim-1	Immunoglobulin-like	-2.07045	7.09535e-07
190871_at	Y17G7B.1	acbp-6	Acyl CoA binding protein	-2.07252	1.85495e-07
190183_at	C55A6.4	C55A6.4	Alcohol dehydrogenase	-2.09006	0.00158
180311_at	M04G7.1	M04G7.1	Metridin-like ShK toxin	-2.09672	0.004
188607_at	ZK1058.6	nit-1	Nitrilase	-2.10178	4e-05
183759_at	Y38F1A.9	oig-2	Immunoglobulin-like	-2.11554	5.30231e-09
171770_x_at	W05B2.5	col-93	Collagen triple helix repeat	-2.11971	1.6478e-10
192314_s_at	R03G8.6	R03G8.6	Zinc metallopeptidase (M1 family)	-2.12269	0.00721
182877_at	ZK185.3	ZK185.3		-2.12521	1.11758e-06
180704_at	F56C3.9	F56C3.9		-2.13186	3.37325e-06
194150_x_at	T08G5.10	mtl-2		-2.13201	8.12722e-40
171756_x_at	W05B2.1	col-94	Collagen triple helix repeat	-2.14853	1.30014e-21
190955_s_at	B0334.1	B0334.1	Transthyretin-like family	-2.15188	2.76931e-06
177254_at	ZC15.8	pqn-94	Ankyrin	-2.16032	6e-05
182621_at	F35B12.3	F35B12.3		-2.16156	0.00658
181027_at	Y42A5A.2	Y42A5A.2	Beta-lactamase	-2.16227	0.00523
188622_at	C09G5.5	col-80	Collagen triple helix repeat	-2.18175	3.65845e-09
176845_s_at	Y19D10A.7	Y19D10A.7	Epidermal growth-factor receptor (EGFR), L domain	-2.18277	3e-05
189773_s_at	C35A11.4	C35A11.4	General substrate transporter	-2.19645	0.00312
183028_s_at	Y22F5A.5	lys-2	Lysozyme	-2.20041	3.95252e-21
192782_at	H12C20.3	nhr-68	Nuclear hormone receptor	-2.20128	4.39192e-07
192086_s_at	Y51A2D.18	Y51A2D.18	Sugar (and other) transporter	-2.20322	6.31466e-06
179478_at	C44H9.6	C44H9.6		-2.2079	0.00044
185368_at	W10G11.3	W10G11.3	Protein of unknown function DUF19	-2.21865	0.00049
180007_at	T07D3.1	T07D3.1	Protein of unknown function DUF38	-2.2192	0.00317
192528_at	C35A5.3	C35A5.3	Sodium/phosphate transport protein	-2.22249	4.88319e-07
191276_s_at	F41H10.7	elo-5	Integral membrane protein	-2.22878	2.70317e-08
190920_at	Y69F12A.2	alh-12	Aldehyde dehydrogenase	-2.22927	6.543e-19
192617_at	C08A9.1	sod-3	Superoxide dismutase	-2.23155	0.00015
180906_s_at	Y38H6C.1	Y38H6C.1		-2.23711	0
177833_s_at	F19B2.5	F19B2.5		-2.24246	0.0009
186734_s_at	Y105C5B.28	gln-3	Glutamine synthetase, catalytic domain	-2.25625	3.06023e-06
193394_at	F55E10.6	F55E10.6	D-beta-hydroxybutyrate dehydrogenase (BDH)	-2.25734	1.61886e-07
177747_at	F58G6.2	srm-3	Ctr copper transporter	-2.26008	0.00101
190886_at	M88.1	ugt-62	UDP-glucoronosyl/UDP-glucosyl transferase	-2.26083	7.52579e-10
185055_at	C10H11.6	ugt-26	UDP-glucoronosyl/UDP-glucosyl transferase	-2.26286	2.43444e-07
178993_at	K02D3.1	K02D3.1		-2.28227	0.00041
191337_at	Y53F4B.33	gst-39	Glutathione S-transferase	-2.3128	1.28175e-06
179024_at	F28D9.2	sri-5	7TM chemoreceptor, subfamily 2	-2.32803	0.00762
178128_at	F01D5.3	F01D5.3	Metridin-like ShK toxin	-2.34174	1.02828e-06
176691_at	C45B2.1	C45B2.1		-2.34911	0.00012
178752_at	W06A7.4	W06A7.4		-2.35313	3.40014e-06
182479_at	B0454.5	B0454.5		-2.35664	0.00105
190189_at	K01C8.1	K01C8.1	Threonine dehydratase	-2.35693	7.70591e-11
189800_s_at	K08E5.3	mua-3	von Willebrand factor, type A, EGF-like domain, SEA domain, Low density lipoprotein-receptor, class A	-2.3814	3.10558e-06
179163_at	W07G1.3	zip-3		-2.39295	2e-05
180177_at	C49G7.3	C49G7.3	Metridin-like ShK toxin	-2.40355	1.45513e-38
190959_s_at	F37B1.5	gst-16	Glutathione S-transferase	-2.42468	0.00738
179051_s_at	ZK228.3	ZK228.3		-2.42638	1.23174e-11
185864_at	K11D12.3	srr-4	Protein of unknown function DUF267	-2.42943	3.49466e-06
180810_at	R10D12.9	R10D12.9	MtN3 and saliva related transmembrane protein	-2.43376	0.00034
188661_s_at	F42E11.4	tni-1	Troponin I	-2.43887	1.35905e-06
183408_at	W01C8.5	W01C8.5		-2.44467	2.85281e-06
179439_s_at	F11E6.3	F11E6.3		-2.464	1.48328e-10
181861_at	F13A2.4	F13A2.4		-2.46682	7.06118e-06
190616_at	R12C12.1	R12C12.1	Glycine dehydrogenase	-2.47109	6.48818e-14
191251_at	C33A12.6	ugt-21	UDP-glucoronosyl/UDP-glucosyl transferase	-2.47391	0.00873
188275_at	C01H6.1	col-61	Collagen	-2.47479	0.00126
179590_at	R11D1.3	R11D1.3		-2.48106	7e-05
190584_at	C09G5.4	col-39	Collagen	-2.4829	1.13917e-08
189345_at	F07H5.9	F07H5.9	Acid phosphatase	-2.49562	4.41967e-06
172705_x_at	F57B1.3	col-159	Collagen	-2.50289	4.02396e-18
184713_at	F35F10.5	F35F10.5		-2.54627	9.94086e-08
188934_at	H23N18.1	ugt-13	Transferase	-2.56148	0.0014
185350_at	F54D11.1	pmt-2		-2.56591	6.86394e-31
188932_at	D1054.8	D1054.8	Dehydrogenase	-2.57385	6.49609e-15
182077_at	C50A2.3	C50A2.3		-2.57397	0.00064
181666_at	F31D5.5	F31D5.5	GPS domain	-2.59046	0.00194
180814_s_at	F09B12.3	F09B12.3	Laminin A	-2.60052	1.75575e-13
175512_s_at	C12C8.2	C12C8.2		-2.6119	3.19257e-08
182962_at	F40H3.2	F40H3.2		-2.61228	2.01246e-07
183902_at	F43E2.5	F43E2.5	Peptide methionine sulfoxide reductase	-2.61667	2.96513e-10
173151_s_at	C17C3.1	C17C3.1		-2.62418	8.28259e-22
187180_at	C44C1.5	C44C1.5		-2.62677	1.33581e-08
177183_s_at	Y73B6BL.24	Y73B6BL.24		-2.62921	2.35126e-07
194252_x_at	F38A3.2	ram-2		-2.66674	6.5312e-11
192645_at	F46G10.6	mxl-3	Basic helix-loop-helix dimerization domain bHLH	-2.67012	1.51404e-08
193418_s_at	R05F9.5	gst-9	Glutathione S-transferase	-2.68384	0.00069
185646_at	T01B10.2	grd-14		-2.69166	6e-05
177829_at	F14E5.5	F14E5.5	Lipase, class 2	-2.69875	4e-05
173725_s_at	F41H10.8	elo-6		-2.6992	1.20508e-22
176865_at	F59D8.1	vit-3		-2.71104	0.00271
190588_s_at	F54F3.1	nid-1	EGF-like domain, Low-density lipoprotein receptor	-2.7189	4.77595e-17
183176_at	T07C12.8	T07C12.8	Transthyretin-like	-2.7252	2e-05
178759_at	F59C6.6	nlp-4	Neuropeptide-like	-2.74249	0.00031
190329_at	C11E4.1	C11E4.1	Glutathione peroxidase	-2.74438	1.62876e-12
180332_at	Y51H4A.9	col-137	Nematode cuticle collagen	-2.76473	2e-05
178843_at	F08G5.6	F08G5.6	CUB-like domain	-2.77168	0.00349
179145_at	F16H6.9	F16H6.9		-2.79724	0.00424
177629_at	ZK593.3	ZK593.3		-2.83624	3.62855e-09
175989_at	D2007.2	D2007.2	Major sperm protein (MSP) domain	-2.86636	0.00221
186757_s_at	F42A8.1	F42A8.1		-2.86817	1.14477e-06
187073_at	Y57A10A.23	Y57A10A.23		-2.88238	3.00816e-21
177818_at	C43D7.5	sdz-6		-2.88276	5.68521e-08
173204_s_at	B0310.5	ugt-46	UDP-glucoronosyl/UDP-glucosyl transferase	-2.90803	1e-05
172894_x_at	T22G5.6	lbp-8	Retinol binding protein	-2.91626	8e-05
183187_at	K10D11.1	dod-17	CUB-like domain	-2.92531	0.00269
178273_at	F01D5.2	F01D5.2	Metridin-like ShK toxin	-2.93344	5.4577e-09
180909_at	C32H11.4	C32H11.4	CUB-like domain	-2.94802	4.98379e-10
183512_at	F44A2.7	F44A2.7		-2.95732	0.00042
192578_at	F10D2.9	fat-7	Stearoyl-CoA desaturase	-2.96044	0.00372
182685_at	C36B7.7	hen-1		-2.97501	0.00328
182561_at	Y11D7A.9	Y11D7A.9		-2.99027	0.00099
182839_at	Y11D7A.3	Y11D7A.3	Eukaryotic protein of unknown function DUF895	-3.01166	1.63297e-08
177428_at	F58G6.3	F58G6.3	Ctr copper transporter	-3.02224	1.53274e-08
173475_s_at	ZK637.13	ZK637.13	Globin	-3.03444	0
188500_at	T15B7.4	col-142	Collagen	-3.03564	8.73029e-12
192648_at	C18H9.5	C18H9.5	Sodium/phosphate transport protein	-3.04073	0.0003
194059_at	F08A8.2	F08A8.2	ACYL-COENZYME A OXIDASE, PEROXISOMAL	-3.05125	4.88839e-10
192190_at	R09B5.6	hacd-1	3-hydroxyacyl-CoA dehydrogenase	-3.05487	8.8499e-27
181870_at	F56B3.1	col-103	Nematode cuticle collagen	-3.08762	7.29133e-09
191383_at	ZK546.11	gst-30	Glutathione S-transferase	-3.1308	0.00233
185018_at	T24E12.8	srx-112	7TM chemoreceptor, srx family	-3.14381	0.0005
191951_at	T19H12.10	ugt-11	UDP-glucoronosyl/UDP-glucosyl transferase	-3.15327	0.00019
194054_s_at	F08A8.3	F08A8.3	ACYL-COENZYME A OXIDASE, PEROXISOMAL	-3.16676	2.12081e-08
171923_x_at	Y38F1A.6	Y38F1A.6	Iron-containing alcohol dehydrogenases	-3.17631	6e-05
172932_x_at	ZC101.2	unc-52	EGF-like domain, Laminin G, Low density lipoprotein-receptor, class A, Immunoglobulin-like	-3.18565	1.73713e-12
178297_at	T24B8.5	T24B8.5	Metridin-like ShK toxin	-3.18989	8.93262e-29
191303_at	Y53F4B.32	gst-29	Glutathione S-transferase	-3.20245	0.00071
190975_at	F37B1.1	gst-24	Glutathione S-transferase	-3.23894	0.00742
184456_at	H17B01.3	H17B01.3	Lipase, class 2	-3.24442	6.10394e-10
177144_at	Y45G5AM.1	nhr-114	Ligand-binding domain of nuclear hormone receptor	-3.2465	1.38484e-06
180430_at	C17B7.5	C17B7.5	Protein of unknown function PAW	-3.264	0.00889
183728_at	F35B12.7	nlp-24	Neuropeptide-like	-3.26508	6e-05
193108_s_at	W10G6.3	mua-6	Intermediate filament protein	-3.27299	8.95687e-09
192492_at	C49F5.1	sams-1	S-adenosylmethionine synthetase	-3.31348	5.54101e-09
191469_at	C31C9.1	tag-10	Apical gut membrane protein	-3.31584	9.37934e-12
192407_at	K08F4.7	gst-4	Glutathione S-transferase	-3.32007	5.84704e-12
193111_s_at	K03A1.5	sur-5	Acetyl-coenzyme A synthetase	-3.46873	1.11816e-22
172232_x_at	C40H5.1	nspa-9		-3.47335	7.46113e-15
184313_s_at	K11H12.4	K11H12.4	Protein of unknown function DUF274	-3.48769	3.23219e-12
192417_at	F46E10.1	F46E10.1	AMP-dependent synthetase and ligase	-3.51842	3.80312e-09
190281_at	W01A11.4	lec-10	Galectin, galactose-binding lectin	-3.56064	1.7083e-09
176271_at	C52D10.1	C52D10.1		-3.56364	4.29397e-12
192650_at	F09E10.3	dhs-25	Short-chain alcohol dehydrogenase	-3.57593	7.17691e-06
189318_at	F11E6.5	elo-2	GNS1/SUR4 family	-3.67198	0
172304_x_at	C32E8.4	C32E8.4		-3.72725	0.00193
178051_at	E03H4.7	E03H4.7	Acyltransferase 3 family	-3.74158	2.40152e-06
173774_s_at	Y47G6A.19	Y47G6A.19	Peptidase M14, carboxypeptidase A, Metridin-like ShK toxin	-3.84472	0.00086
178688_s_at	K08D8.3	K08D8.3	CUB-like domain	-3.8698	1.26736e-06
193328_at	ZK384.2	ZK384.2	SCP-like extracellular Proteins (2 domains)	-3.9456	0.00381
177783_at	ZK6.11	ZK6.11	Protein of unknown function DUF274	-3.97807	1.5283e-14
189304_at	K09D9.2	cyp-35A3	Cytochrome P450	-4.00055	0.00048
189282_at	C06B3.3	cyp-35C1	Cytochrome P450	-4.03028	1.49555e-06
190302_at	Y66A7A.6	gly-8	Glycosyl transferase, family 2	-4.03424	8.2685e-08
172706_x_at	F53F1.4	F53F1.4	Cuticlin	-4.0498	5.75779e-21
189402_s_at	T10H9.5	pmp-5	ABC transporter, 7TM chemoreceptor, subfamily 1	-4.08784	2.5457e-11
179599_at	ZK228.4	ZK228.4	GCN5-related N-acetyltransferase	-4.12195	3.65014e-21
183122_at	C45E5.1	C45E5.1	Glycoside hydrolase, family 18	-4.16927	6.75071e-09
190560_at	R07E3.4	R07E3.4	ADP, ATP carrier protein	-4.19516	7.53241e-15
175489_at	F18E3.11	F18E3.11		-4.2513	0
173650_s_at	ZK265.2	col-63	Collagen	-4.29078	0.00292
186055_at	F09D12.1	grd-10	Protein of unknown function DUF398	-4.31425	0.00119
176786_at	F14H12.3	F14H12.3	Thrombospondin, type I	-4.41319	8.36525e-06
180663_s_at	T20D4.4	T20D4.4	Protein of unknown function PAW	-4.45304	0.00207
176755_at	T22F7.4	T22F7.4	Transposase	-4.46687	1.58733e-06
186215_at	F31F4.15	fbxa-72	Protein of unknown function DUF38, Protein of unknown function DUF215	-4.48589	1.24552e-18
177920_at	D1086.3	D1086.3	Protein of unknown function DUF19	-4.48628	2.41379e-13
183703_s_at	Y43D4A.2	Y43D4A.2	UDP-glucoronosyl/UDP-glucosyl transferase	-4.60243	1.49506e-17
188356_at	F14F7.1	col-98	Collagen	-4.61172	2.34671e-10
173688_s_at	T22B7.7	T22B7.7		-4.71494	0
180648_at	T20D4.5	T20D4.5	Protein of unknown function PAW	-4.75426	0.00012
185076_at	F52F10.4	F52F10.4	Acyltransferase 3 family	-4.76487	8.74678e-06
187084_at	Y45G12C.2	gst-10	Glutathione S-transferase	-4.95787	5.31329e-18
190744_at	C04F5.7	ugt-63	UDP-glucoronosyl/UDP-glucosyl transferase	-4.984	4.00644e-17
193604_at	C08F11.8	ugt-22	UDP-glucoronosyl/UDP-glucosyl transferase	-5.02746	0
180602_at	T20D4.7	T20D4.7	Peptidase M13, neprilysin	-5.1444	0.00083
190849_at	F10D2.11	ugt-41	UDP-glucoronosyl/UDP-glucosyl transferase	-5.20769	1.21427e-15
178695_at	F53B3.6	F53B3.6	Zinc finger protein	-5.52584	0.00048
188412_at	C42D4.2	C42D4.2	Carboxylesterase, type B	-5.77103	4.28824e-08
176955_at	Y105E8A.4	ech-7	Enoyl-CoA hydratase/isomerase	-5.9485	2.69194e-08
190427_s_at	C54F6.14	ftn-1	Ferritin heavy chain	-5.96017	1.79697e-26
180398_s_at	F15E6.4	F15E6.4		-6.20886	3.27713e-29
178773_at	T13F3.6	T13F3.6		-6.68806	4.80632e-30
177065_at	K09F5.2	vit-1	von Willebrand factor, type D, Lipid transport protein	-6.88686	0
188853_at	R07E5.4	R07E5.4	Glutaredoxin	-6.93496	0
183850_at	Y48E1B.8	Y48E1B.8	Protein of unknown function DUF271	-7.09748	1.18369e-18
190404_s_at	F37B4.7	F37B4.7	Reduced folate carrier	-7.71173	1.81093e-25
175239_at	F15E11.15	F15E11.15		-8.0113	2.05396e-06
179187_s_at	F46F2.3	F46F2.3		-8.21852	2.98879e-35
190916_at	C23G10.6	C23G10.6	UDP-glucoronosyl/UDP-glucosyl transferase	-8.23439	2.85654e-28
184116_s_at	T05E12.6	T05E12.6	CUB-like; K+ channel tetramerisation	-9.41559	2.04428e-26
189870_at	Y49G5A.1	Y49G5A.1	Trypsin inhibitor	-10.5031	8.32909e-13
172431_x_at	ZC412.7	nspa-3		-13.5816	5.22684e-43
192496_at	ZK816.5	dhs-26	Short-chain alcohol dehydrogenase	-16.0527	0
188822_at	C55B7.4	acdh-1	Acyl-CoA dehydrogenase, Tyrosine specific protein phosphatase	-18.1673	2.63871e-39
190541_at	C30G12.2	C30G12.2	Alcohol dehydrogenase	-26.8361	1.4013e-45
