# Supplementary material for: Distinct Pathogenesis and Host Responses during Infection of C. elegans by P. aeruginosa and S. aureus
Source: PLoS Pathog. 2010 Jul 1;6(7):e1000982. doi: 10.1371/journal.ppat.1000982 (PMC2895663; doi:10.1371/journal.ppat.1000982)
Supplement: Table S2 — Nextbio biogroups, defined by GO annotations, that are over-represented among expression changes 8 h after infection with S. aureus (SA, a) or P. aeruginosa (PA, b). Key in a: green genes have same direction on SA and PA; red genes are SA down, PA up; bold black genes are SA up and PA down (or no change on PA). (0.07 MB XLS) [file ppat.1000982.s014.xls]

## Sheet: S aureus - Table 1
Supplemental Table 2: NextBio biogroups significantly over-represented in the early host response to infection
Table 2a. After 8 h infection with S. aureus
Biogroup name	source	Genes (N)	direction	p-value	P. aeruginosa
oxidoreductase activity, acting on paired donors, with incorporation or reduction of molecular oxygen	GO	16	up	9e-08	up
hydrolase activity, hydrolyzing O-glycosyl compounds	GO	12	up	9.1e-08	down
monooxygenase activity	GO	13	up	1.5e-07	up
hydrolase activity, acting on glycosyl bonds	GO	12	up	1.7e-07	down
chromosome	GO	21	up	1.8e-07
oxidoreductase activity, acting on paired donors, with incorporation or reduction of molecular oxygen, NADH or NADPH as one donor, and incorporation of one atom of oxygen	GO	4	up	1.9e-07
vesicular fraction	GO	3	up	8.1e-07
intrinsic to endoplasmic reticulum membrane	GO	4	up	3.3e-06
intrinsic to organelle membrane	GO	4	up	4.4e-06
embryonic development	GO	202	up	5.1e-06
NADP binding	GO	5	up	5.3e-06	down
oxidoreductase activity, acting on single donors with incorporation of molecular oxygen	GO	4	up	5.8e-06
thioredoxin-disulfide reductase activity	GO	2	up	3e-05
nuclear envelope-endoplasmic reticulum network	GO	5	up	3.4e-05
endoplasmic reticulum part	GO	5	up	3.4e-05
endoplasmic reticulum membrane	GO	5	up	3.4e-05
positive regulation of cell motility	GO	2	up	3.9e-05
FAD binding	GO	11	up	4.1e-05	down
hydrolase activity, acting on carbon-nitrogen (but not peptide) bonds, in linear amides	GO	6	up	4.9e-05
cell wall catabolic process	GO	2	up	6.1e-05	down
cell wall metabolic process	GO	2	up	6.1e-05	down
heme binding	GO	13	up	6.8e-05	up
tetrapyrrole binding	GO	13	up	6.8e-05	up
cell wall organization and biogenesis	GO	5	up	7.5e-05	down
chromatin	GO	14	up	8.2e-05
external encapsulating structure organization and biogenesis	GO	5	up	9.6e-05	down
peptidoglycan metabolic process	GO	2	up	0.0001	down
superoxide metabolic process	GO	2	up	0.0001
oxygen and reactive oxygen species metabolic process	GO	2	up	0.0001
sugar binding	GO	20	up	0.0002	up
oxidoreductase activity, acting on sulfur group of donors	GO	2	up	0.0002
vacuole	GO	4	up	0.0002	down
sister chromatid segregation	GO	4	up	0.0002
mitotic sister chromatid segregation	GO	4	up	0.0002
genitalia development	GO	53	up	0.0003
chromatin assembly	GO	11	up	0.0003
carbohydrate binding	GO	23	up	0.0003	down
cytokinesis	GO	16	up	0.0006
chromosome segregation	GO	14	up	0.0006
drug transport	GO	8	up	0.0006
drug transporter activity	GO	8	up	0.0006
antioxidant activity	GO	3	up	0.0006
sex differentiation	GO	55	up	0.0008
steroid binding	GO	8	up	0.0011
nucleosome	GO	9	up	0.0011
mitotic chromosome condensation	GO	2	up	0.0012
hydrolase activity, acting on carbon-nitrogen (but not peptide) bonds	GO	7	up	0.0013
centriole replication	GO	3	up	0.0014
microtubule organizing center organization and biogenesis	GO	3	up	0.0014
centrosome cycle	GO	3	up	0.0014
response to drug	GO	8	up	0.0015
regulation of body size	GO	42	up	0.0016	down
multicellular organism growth	GO	42	up	0.0016	down
mesoderm development	GO	3	up	0.0017
mitosis	GO	4	up	0.0017
carbohydrate transport	GO	7	up	0.0019	down
carbohydrate transmembrane transporter activity	GO	7	up	0.0021	down
vacuole organization and biogenesis	GO	2	up	0.0025
protein-DNA complex assembly	GO	11	up	0.0026
transporter activity	GO	51	up	0.0026	down
male sex differentiation	GO	2	up	0.0026
development of primary male sexual characteristics	GO	2	up	0.0026
respiratory chain complex III	GO	1	up	0.003
ubiquinol-cytochrome-c reductase complex	GO	1	up	0.003
amino sugar metabolic process	GO	5	up	0.0036
L-ascorbic acid binding	GO	1	up	0.0041
endoplasmic reticulum	GO	6	up	0.0043
cysteine-type peptidase activity	GO	13	up	0.0048
cell division	GO	27	up	0.0058
negative regulation of vulval development (sensu Nematoda)	GO	6	up	0.0059
response to DNA damage stimulus	GO	18	up	0.0068
lysosome	GO	2	up	0.0069	down
response to endogenous stimulus	GO	18	up	0.0076
negative regulation of developmental process	GO	6	up	0.0077
cell separation during cytokinesis	GO	2	up	0.008
cytokinesis, completion of separation	GO	2	up	0.008
structural constituent of cuticle	GO	33	down	1.2e-27	down
aromatic compound metabolic process	GO	38	down	1.9e-16	down
anion transport	GO	47	down	2.4e-15	down
alcohol metabolic process	GO	31	down	3.6e-15	down
cofactor binding	GO	52	down	5.8e-15	down
fatty acid metabolic process	GO	26	down	8e-13	down
monosaccharide metabolic process	GO	22	down	2.9e-11	down
oxidoreductase activity, acting on CH-OH group of donors	GO	28	down	6e-11	down
lipid biosynthetic process	GO	30	down	9.8e-11	down
drug metabolic process	GO	13	down	1.6e-10	down
antibiotic metabolic process	GO	13	down	1.6e-10	down
oxidoreductase activity, acting on the CH-OH group of donors, NAD or NADP as acceptor	GO	26	down	3.9e-10	down
lipid metabolic process	GO	44	down	5e-10	down
catabolic process	GO	42	down	8e-10	down
alcohol catabolic process	GO	15	down	1.3e-09	down
carbohydrate metabolic process	GO	39	down	2.1e-09	down
transferase activity, transferring acyl groups	GO	33	down	4.7e-09	down
organic acid biosynthetic process	GO	21	down	7.6e-09	down
vitamin binding	GO	20	down	1.1e-08	down
coenzyme binding	GO	35	down	1.3e-08	down
pyridoxal phosphate binding	GO	15	down	1.5e-08	down
transferase activity, transferring groups other than amino-acyl groups	GO	31	down	2.6e-08	down
vitamin metabolic process	GO	19	down	4.6e-08	down
growth	GO	167	down	5.6e-08
fatty acid biosynthetic process	GO	18	down	8.5e-08	down
generation of precursor metabolites and energy	GO	45	down	1.2e-07	up
aromatic compound biosynthetic process	GO	15	down	1.9e-07	down
aromatic amino acid family metabolic process	GO	12	down	2.7e-07	down
sulfur compound biosynthetic process	GO	12	down	4e-07	down
ligase activity, forming carbon-oxygen bonds	GO	15	down	4.9e-07
ligase activity, forming aminoacyl-tRNA and related compounds	GO	15	down	4.9e-07
heterocycle metabolic process	GO	19	down	5.2e-07	down
ion transport	GO	67	down	5.2e-07	down
determination of adult life span	GO	25	down	7.6e-07	down
multicellular organismal aging	GO	25	down	7.6e-07	down
aging	GO	25	down	7.6e-07	down
isomerase activity	GO	17	down	1.4e-06
ligase activity	GO	25	down	1.9e-06	down
lyase activity	GO	26	down	2.3e-06	down
transferase activity, transferring alkyl or aryl (other than methyl) groups	GO	5	down	2.4e-06	down
response to wounding	GO	22	down	2.4e-06	down
sulfur metabolic process	GO	13	down	2.5e-06	down
water-soluble vitamin metabolic process	GO	12	down	2.6e-06	down
amine biosynthetic process	GO	19	down	2.9e-06	down
organic acid catabolic process	GO	2	down	3e-06	down
nitrogen compound biosynthetic process	GO	19	down	3.4e-06	down
ligase activity, forming carbon-sulfur bonds	GO	4	down	3.9e-06	down
CoA-ligase activity	GO	4	down	3.9e-06	down
acid-thiol ligase activity	GO	4	down	3.9e-06	down
hemostasis	GO	21	down	4.2e-06	down
blood coagulation	GO	21	down	4.2e-06	down
wound healing	GO	21	down	4.2e-06	down
coagulation	GO	21	down	4.2e-06	down
regulation of body fluids	GO	21	down	4.2e-06	down
vitamin biosynthetic process	GO	15	down	5.1e-06	down
carbohydrate biosynthetic process	GO	12	down	6.9e-06	down
phenol metabolic process	GO	6	down	6.9e-06	down
pteridine and derivative metabolic process	GO	12	down	7.2e-06	down
mitochondrion	GO	20	down	7.3e-06	down
transferase activity, transferring glycosyl groups	GO	21	down	8.9e-06	down
transport	GO	108	down	9.9e-06	down
NAD binding	GO	17	down	1.1e-05	down
proteinaceous extracellular matrix	GO	19	down	1.1e-05	down
transferase activity, transferring hexosyl groups	GO	19	down	1.1e-05	down
steroid biosynthetic process	GO	12	down	1.1e-05	down
extracellular matrix	GO	19	down	1.2e-05	down
response to external stimulus	GO	24	down	1.4e-05	down
transferase activity, transferring nitrogenous groups	GO	9	down	1.7e-05	down
fat-soluble vitamin metabolic process	GO	7	down	2.1e-05	down
carbohydrate catabolic process	GO	12	down	2.3e-05	down
carbon-sulfur lyase activity	GO	5	down	2.6e-05	down
alcohol biosynthetic process	GO	6	down	2.8e-05
hormone metabolic process	GO	10	down	2.8e-05	down
hormone biosynthetic process	GO	10	down	2.8e-05	down
calcium ion binding	GO	27	down	3.4e-05
steroid metabolic process	GO	12	down	3.5e-05	down
quinone cofactor metabolic process	GO	9	down	7e-05	down
estrogen metabolic process	GO	9	down	7.3e-05	down
lipid transporter activity	GO	5	down	8e-05	down
intramolecular oxidoreductase activity	GO	7	down	8.4e-05
glycine cleavage complex	GO	3	down	9.5e-05	down
oxidoreductase activity, acting on NADH or NADPH	GO	8	down	0.0001
hydrolase activity, acting on ether bonds	GO	5	down	0.0002	down
transaminase activity	GO	7	down	0.0002	down
structural constituent of eye lens	GO	4	down	0.0002
acyl-CoA dehydrogenase activity	GO	4	down	0.0003	down
oxidoreductase activity, acting on the aldehyde or oxo group of donors, NAD or NADP as acceptor	GO	5	down	0.0003	down
insulin-like growth factor binding	GO	4	down	0.0004	down
nitrogen compound catabolic process	GO	8	down	0.0005	down
amine catabolic process	GO	8	down	0.0005	down
response to stress	GO	37	down	0.0005	down
muscle contraction	GO	5	down	0.0006
protein transmembrane transporter activity	GO	5	down	0.0006
macromolecule transmembrane transporter activity	GO	5	down	0.0006
growth factor binding	GO	4	down	0.0006	down
post-embryonic body morphogenesis	GO	35	down	0.0007	down
post-embryonic morphogenesis	GO	35	down	0.0007	down
one-carbon compound metabolic process	GO	7	down	0.0007	down
intramolecular transferase activity	GO	4	down	0.0008
oxidoreductase activity, acting on the CH-CH group of donors	GO	5	down	0.0009	down
glutathione peroxidase activity	GO	3	down	0.001	down
regulation of cell growth	GO	3	down	0.001	down
carbon-oxygen lyase activity	GO	8	down	0.0011	down
racemase and epimerase activity	GO	4	down	0.0011	down
isoprenoid biosynthetic process	GO	3	down	0.0012	down
body morphogenesis	GO	35	down	0.0012	down
dioxygenase activity	GO	3	down	0.0012
oxidoreductase activity, acting on single donors with incorporation of molecular oxygen, incorporation of two atoms of oxygen	GO	3	down	0.0012
peroxisome	GO	2	down	0.0012	down
microbody	GO	2	down	0.0012	down
carbon-carbon lyase activity	GO	11	down	0.0013	down
locomotion	GO	27	down	0.0013	down
sulfur amino acid metabolic process	GO	5	down	0.0014	down
behavior	GO	95	down	0.0015	down
polyol metabolic process	GO	6	down	0.0015	down
oxidoreductase activity, acting on the aldehyde or oxo group of donors	GO	5	down	0.0016	down
peptidase activity	GO	38	down	0.0017
cell growth	GO	4	down	0.0019	down
muscle development	GO	6	down	0.002
transferase activity, transferring aldehyde or ketonic groups	GO	2	down	0.0025
biotin binding	GO	3	down	0.0025
amine binding	GO	3	down	0.0027
negative regulation of body size	GO	7	down	0.0029	down
cellular homeostasis	GO	11	down	0.0031
extracellular matrix structural constituent	GO	2	down	0.0032
negative regulation of growth	GO	7	down	0.0032	down
hydro-lyase activity	GO	7	down	0.0032	down
energy reserve metabolic process	GO	4	down	0.0033
isoprenoid metabolic process	GO	3	down	0.0035	down
response to metal ion	GO	2	down	0.0037	down
electron carrier activity	GO	13	down	0.0039
striated muscle cell development	GO	3	down	0.004
myofibril assembly	GO	3	down	0.004
myoblast maturation	GO	3	down	0.004
myoblast development	GO	3	down	0.004
muscle cell development	GO	3	down	0.004
carbon utilization	GO	1	down	0.004	down
exopeptidase activity	GO	8	down	0.004
terpenoid metabolic process	GO	2	down	0.0042
amino acid derivative metabolic process	GO	7	down	0.0042	down
cellular chemical homeostasis	GO	3	down	0.0043
cellular ion homeostasis	GO	3	down	0.0043
ligase activity, forming carbon-carbon bonds	GO	3	down	0.0043
mitochondrial membrane organization and biogenesis	GO	3	down	0.0044
mitochondrial intermembrane space protein transporter complex	GO	3	down	0.0044
lipid catabolic process	GO	5	down	0.0044
mitochondrial matrix	GO	4	down	0.0049	down
mitochondrial lumen	GO	4	down	0.0049	down
unlocalized protein complex	GO	5	down	0.0049
energy derivation by oxidation of organic compounds	GO	7	down	0.005
response to inorganic substance	GO	2	down	0.0052	down
indole and derivative metabolic process	GO	3	down	0.0055
biogenic amine metabolic process	GO	6	down	0.0056	down
secondary metabolic process	GO	5	down	0.0057
oxidoreductase activity, acting on peroxide as acceptor	GO	4	down	0.0058	down
peroxidase activity	GO	4	down	0.0058	down
envelope	GO	17	down	0.0059
skeletal muscle fiber development	GO	3	down	0.0059
muscle fiber development	GO	3	down	0.0059
protein domain specific binding	GO	1	down	0.0061
regulation of muscle contraction	GO	3	down	0.0063
carboxy-lyase activity	GO	7	down	0.0065	down
organelle envelope lumen	GO	3	down	0.0067
mitochondrial intermembrane space	GO	3	down	0.0067
regulation of cell size	GO	4	down	0.0071
mitochondrial membrane	GO	8	down	0.0071	down
NADH dehydrogenase activity	GO	4	down	0.0076
oxidoreductase activity, acting on NADH or NADPH, quinone or similar compound as acceptor	GO	4	down	0.0076
lipid transport	GO	7	down	0.0081
nucleobase metabolic process	GO	4	down	0.0082
carbon-nitrogen lyase activity	GO	3	down	0.0083
amino acid binding	GO	2	down	0.0084
extracellular matrix organization and biogenesis	GO	1	down	0.0089
collagen binding	GO	1	down	0.0089
key:
green genes have same direction on SA and PA
red genes have SA down PA up
bold black genes have SA up and PA down (or no change on PA)

## Sheet: P aeruginosa - Table 1
Supplemental Table 2: NextBio biogroups significantly over-represented in the early host response to infection
Table 2b. After 8 h infection with P. aeruginosa
Biogroup name	source	Genes (N)	direction	p-value
oxidoreductase activity, acting on paired donors, with incorporation or reduction of molecular oxygen	GO	8	up	5.8e-05
monooxygenase activity	GO	6	up	0.0005
sugar binding	GO	12	up	0.0008
receptor binding	GO	3	up	0.0016
generation of precursor metabolites and energy	GO	11	up	0.0041
heme binding	GO	5	up	0.0064
tetrapyrrole binding	GO	5	up	0.0064
cofactor binding	GO	33	down	5.3e-13
structural constituent of cuticle	GO	13	down	1.8e-11
aromatic compound metabolic process	GO	22	down	4.7e-11
aging	GO	24	down	8.1e-11
determination of adult life span	GO	24	down	8.1e-11
multicellular organismal aging	GO	24	down	8.1e-11
fatty acid metabolic process	GO	18	down	1.6e-10
oxidoreductase activity, acting on CH-OH group of donors	GO	20	down	6.7e-10
lipid metabolic process	GO	31	down	9.3e-10
oxidoreductase activity, acting on the CH-OH group of donors, NAD or NADP as acceptor	GO	19	down	1.5e-09
catabolic process	GO	30	down	5.8e-09
transport	GO	76	down	1.6e-08
mitochondrion	GO	16	down	2.3e-08
coenzyme binding	GO	23	down	4.1e-08
one-carbon compound metabolic process	GO	8	down	4.1e-08
amine biosynthetic process	GO	15	down	5.4e-08
nitrogen compound biosynthetic process	GO	15	down	6.3e-08
transferase activity, transferring acyl groups	GO	21	down	8.3e-08
vitamin biosynthetic process	GO	12	down	1e-07
oxidoreductase activity, acting on the CH-NH group of donors, NAD or NADP as acceptor	GO	8	down	1.1e-07
heterocycle metabolic process	GO	15	down	1.3e-07
oxidoreductase activity, acting on the aldehyde or oxo group of donors, NAD or NADP as acceptor	GO	9	down	1.8e-07
vitamin metabolic process	GO	13	down	2.1e-07
transferase activity, transferring alkyl or aryl (other than methyl) groups	GO	2	down	2.6e-07
pyridoxal phosphate binding	GO	9	down	4.5e-07
aldehyde metabolic process	GO	8	down	5.1e-07
transferase activity, transferring groups other than amino-acyl groups	GO	19	down	7.2e-07
carbohydrate metabolic process	GO	23	down	7.7e-07
amino acid derivative biosynthetic process	GO	9	down	7.8e-07
lipid biosynthetic process	GO	17	down	9.8e-07
oxidoreductase activity, acting on the CH-NH group of donors	GO	8	down	9.9e-07
amino acid derivative metabolic process	GO	10	down	1e-06
response to metal ion	GO	3	down	1.2e-06
antibiotic metabolic process	GO	5	down	1.3e-06
drug metabolic process	GO	5	down	1.3e-06
sulfur compound biosynthetic process	GO	8	down	1.3e-06
mitochondrial matrix	GO	8	down	1.3e-06
mitochondrial lumen	GO	8	down	1.3e-06
vitamin binding	GO	11	down	1.4e-06
response to inorganic substance	GO	3	down	1.9e-06
biogenic amine metabolic process	GO	9	down	2.6e-06
aromatic compound biosynthetic process	GO	9	down	2.9e-06
ion transport	GO	44	down	2.9e-06
oxidoreductase activity, acting on the aldehyde or oxo group of donors	GO	9	down	4.1e-06
NAD binding	GO	12	down	4.3e-06
cofactor catabolic process	GO	7	down	5.8e-06
folic acid and derivative metabolic process	GO	6	down	8.3e-06
transporter activity	GO	51	down	8.9e-06
alcohol metabolic process	GO	13	down	1.2e-05
anion transport	GO	21	down	1.3e-05
lyase activity	GO	15	down	1.3e-05
sulfur metabolic process	GO	9	down	1.5e-05
negative regulation of body size	GO	2	down	1.6e-05
negative regulation of growth	GO	2	down	1.8e-05
fatty acid biosynthetic process	GO	11	down	1.8e-05
organic acid biosynthetic process	GO	13	down	2e-05
fat-soluble vitamin metabolic process	GO	7	down	2.4e-05
glycine cleavage complex	GO	3	down	3.4e-05
carbohydrate transport	GO	9	down	4.6e-05
response to external stimulus	GO	21	down	5.2e-05
carbohydrate transmembrane transporter activity	GO	9	down	5.3e-05
lipid modification	GO	3	down	6.6e-05
response to heat	GO	2	down	7e-05
aromatic amino acid family metabolic process	GO	6	down	7.9e-05
hydro-lyase activity	GO	6	down	0.0001
blood coagulation	GO	18	down	0.0002
hemostasis	GO	18	down	0.0002
wound healing	GO	18	down	0.0002
coagulation	GO	18	down	0.0002
regulation of body fluids	GO	18	down	0.0002
quinone cofactor metabolic process	GO	8	down	0.0002
carbon-oxygen lyase activity	GO	6	down	0.0002
response to wounding	GO	18	down	0.0002
chemotaxis	GO	4	down	0.0002
response to temperature stimulus	GO	2	down	0.0003
glutathione peroxidase activity	GO	3	down	0.0003
locomotion	GO	25	down	0.0003
carbohydrate binding	GO	17	down	0.0003
proteinaceous extracellular matrix	GO	17	down	0.0004
extracellular matrix	GO	17	down	0.0004
estrogen metabolic process	GO	6	down	0.0004
alcohol catabolic process	GO	6	down	0.0005
hormone metabolic process	GO	6	down	0.0005
hormone biosynthetic process	GO	6	down	0.0005
pteridine and derivative metabolic process	GO	6	down	0.0006
transferase activity, transferring nitrogenous groups	GO	5	down	0.0006
steroid biosynthetic process	GO	7	down	0.0006
regulation of chemotaxis	GO	1	down	0.0007
taxis	GO	4	down	0.0008
CoA-ligase activity	GO	4	down	0.0009
ligase activity, forming carbon-sulfur bonds	GO	4	down	0.0009
acid-thiol ligase activity	GO	4	down	0.0009
water-soluble vitamin metabolic process	GO	6	down	0.0009
carbon-carbon lyase activity	GO	8	down	0.001
mitochondrial inner membrane	GO	5	down	0.001
peroxisome	GO	3	down	0.0011
microbody	GO	3	down	0.0011
monosaccharide metabolic process	GO	9	down	0.0011
carbohydrate catabolic process	GO	5	down	0.0012
fatty acid beta-oxidation multienzyme complex	GO	1	down	0.0012
steroid metabolic process	GO	7	down	0.0012
acyl-CoA dehydrogenase activity	GO	3	down	0.0013
insulin-like growth factor binding	GO	4	down	0.0015
response to stress	GO	25	down	0.0017
organic acid catabolic process	GO	3	down	0.0017
regulation of cell growth	GO	4	down	0.0019
oxidoreductase activity, acting on the CH-CH group of donors	GO	4	down	0.0019
nutrient reservoir activity	GO	1	down	0.0021
cell wall metabolic process	GO	2	down	0.0021
cell wall catabolic process	GO	2	down	0.0021
amine catabolic process	GO	6	down	0.0022
nitrogen compound catabolic process	GO	6	down	0.0022
carbon-sulfur lyase activity	GO	1	down	0.0022
growth factor binding	GO	4	down	0.0023
lysosome	GO	1	down	0.0026
transferase activity, transferring hexosyl groups	GO	5	down	0.0027
positive regulation of programmed cell death	GO	3	down	0.0027
hydrolase activity, hydrolyzing O-glycosyl compounds	GO	5	down	0.0028
racemase and epimerase activity	GO	2	down	0.0031
mitochondrial membrane	GO	5	down	0.0031
peptidoglycan metabolic process	GO	2	down	0.0031
NADP binding	GO	5	down	0.0031
isoprenoid biosynthetic process	GO	2	down	0.0031
flagellum	GO	3	down	0.0031
cell growth	GO	4	down	0.0035
hydrolase activity, acting on glycosyl bonds	GO	5	down	0.0035
FAD binding	GO	4	down	0.0038
toxin transporter activity	GO	2	down	0.0041
multicellular organism growth	GO	17	down	0.0042
regulation of body size	GO	17	down	0.0042
ciliary or flagellar motility	GO	3	down	0.0042
carbon utilization	GO	1	down	0.0043
transferase activity, transferring glycosyl groups	GO	6	down	0.0043
lipid transporter activity	GO	3	down	0.0044
cell wall organization and biogenesis	GO	5	down	0.0044
carboxylesterase activity	GO	4	down	0.0045
hydrolase activity, acting on ether bonds	GO	3	down	0.0046
polyol metabolic process	GO	5	down	0.0048
phenol metabolic process	GO	2	down	0.0051
vacuole	GO	2	down	0.0051
external encapsulating structure organization and biogenesis	GO	5	down	0.0053
behavior	GO	56	down	0.0055
post-embryonic body morphogenesis	GO	19	down	0.0058
peptidoglycan-based cell wall	GO	3	down	0.0058
1-2nm peptidoglycan-based cell wall	GO	3	down	0.0058
cell wall	GO	3	down	0.0059
post-embryonic morphogenesis	GO	19	down	0.0059
transaminase activity	GO	3	down	0.0064
organic acid transmembrane transporter activity	GO	8	down	0.0065
outer membrane-bounded periplasmic space	GO	3	down	0.0067
periplasmic space	GO	3	down	0.0069
isoprenoid metabolic process	GO	2	down	0.007
cell envelope	GO	3	down	0.0071
external encapsulating structure part	GO	3	down	0.0071
external encapsulating structure	GO	3	down	0.0073
body morphogenesis	GO	20	down	0.0075
ligase activity	GO	7	down	0.0077
peroxidase activity	GO	3	down	0.008
oxidoreductase activity, acting on peroxide as acceptor	GO	3	down	0.008
structural constituent of cell wall	GO	1	down	0.0083
carbohydrate biosynthetic process	GO	4	down	0.0088
oxidoreductase activity, acting on superoxide radicals as acceptor	GO	2	down	0.009
urea cycle intermediate metabolic process	GO	2	down	0.0091
arginine metabolic process	GO	2	down	0.0091
protein secretion	GO	4	down	0.0096
cell junction	GO	4	down	0.0097
carboxy-lyase activity	GO	4	down	0.0098
sulfur amino acid metabolic process	GO	3	down	0.0098
