# Supplementary material for: Distinct Pathogenesis and Host Responses during Infection of C. elegans by P. aeruginosa and S. aureus
Source: PLoS Pathog. 2010 Jul 1;6(7):e1000982. doi: 10.1371/journal.ppat.1000982 (PMC2895663; doi:10.1371/journal.ppat.1000982)
Supplement: Table S5 — List of genes whose expression changed during infection with S. aureus, and during infection with (a) Enterococcus faecalis, (b) L. chromiireducens, and (c) common late response genes. (0.02 MB XLS) [file ppat.1000982.s017.xls]

## Sheet: Table S6
Table S5a: Overlap with E. faecalis- induced genes
Gene Name
C25B8.4
C46H11.2
C50F7.5
cpr-2
cpr-4
cpr-5
F53A9.1
F53A9.6
F53A9.7
F53A9.8
fmo-2
lys-4
lys-5
sodh-1
spp-8
Table S5b: Overlap with L. chromiireducens- induced genes
Gene Name
C23G10.11
fmo-2
ins-11
K05F1.10
mpk-2
spp-12
spp-18
Table S5c: Overlap with common response genes
Gene	S. aureus regulated
Induced:
T28H10.3
asp-1
asp-3
asp-5
asp-6
clec-63
F28B4.3
F44A2.3
F59A1.6
K06G5.1
lys-1
npp-13
T21H3.1
W02D7.8
Y39B6A.24
ZK1320.3
Repressed:
acdh-1	X
acdh-2
ech-6
K02F2.2
pmt-2	X
Y38F1A.6	X
